# Supplementary material for: Laccase-Carrying Polylactic Acid Electrospun Fibers, Advantages and Limitations in Bio-Oxidation of Amines and Alcohols
Source: J Funct Biomater. 2022 Dec 31;14(1):25. doi: 10.3390/jfb14010025 (PMC9866953; doi:10.3390/jfb14010025)
Supplement: Supplementary file 1 [file jfb-14-00025-s001.zip]

Archive with 1 entries (1 files):
- jfb-2089672-supplementary.pdf
